# Supplementary material for: The Inhibitory Effects of Alpha 1 Antitrypsin on Endosomal TLR Signaling Pathways
Source: Biomolecules. 2025 Jan 1;15(1):43. doi: 10.3390/biom15010043 (PMC11763108; doi:10.3390/biom15010043)
Supplement: Supplementary file 1 [file biomolecules-15-00043-s001.zip]

Archive with 1 entries (1 files):
- biomolecules-3339838-supplementary.pdf
